# Supplementary material for: Microscopic Understanding of Interfacial Performance and Antifoaming Mechanism of REP Type Block Polyether Nonionic Surfactants
Source: Molecules. 2024 Apr 17;29(8):1816. doi: 10.3390/molecules29081816 (PMC11054078; doi:10.3390/molecules29081816)
Supplement: Supplementary file 1 [file molecules-29-01816-s001.zip]

Archive with 1 entries (1 files):
- molecules-2924209-supplementary.pdf
